# Supplementary material for: Immunosuppressive FK506 treatment leads to more frequent EBV-associated lymphoproliferative disease in humanized mice
Source: PLoS Pathog. 2020 Apr 6;16(4):e1008477. doi: 10.1371/journal.ppat.1008477 (PMC7162544; doi:10.1371/journal.ppat.1008477)
Supplement: S1 Data — (XLSX) [file ppat.1008477.s001.xlsx]

## Sheet: Fig 2B
	CD4+ T cell subsets / ml blood (normalized per donor)						CD8+ T cell subsets / ml blood (normalized per donor)
	Group	CD62L+ CD45RA-	CD62L+ CD45RA+	CD62L- CD45RA+	CD62L- CD45RA-		Group	CD62L+ CD45RA-	CD62L+ CD45RA+	CD62L- CD45RA+	CD62L- CD45RA-
	EBV– FK506–	0.0251662	0.0825393	0.00831385	0.0337048		EBV– FK506–	0.00281354	0.0174327	0.00504754	0.0214053
	EBV– FK506–	0.41013	0.444581	0.091377	0.69394		EBV– FK506–	0.0812796	0.454309	0.122878	0.468964
	EBV– FK506–	0.250698	0.573472	0.06163	0.158776		EBV– FK506–	0.0521613	0.7241	0.0931252	0.0639186
	EBV– FK506–	0.279625	0.491674	0.0554589	0.33788		EBV– FK506–	0.116409	1.33066	0.169219	0.276353
	EBV– FK506–	0.389569	0.404363	0.0493125	0.389569		EBV– FK506–	0.0741879	0.283415	0.0941937	0.381776
	EBV– FK506–	0.401076	0.571797	0.0315716	0.164874		EBV– FK506–	0.185348	0.743193	0.347303	0.523654
	EBV– FK506–	0.194307	0.290564	0.0275019	0.0854951		EBV– FK506–	0.0337575	0.104575	0.0983372	0.130627
	EBV– FK506+	0.0958485	0.384542	0.0355845	0.0579682		EBV– FK506+	0.0182087	0.655822	0.0701344	0.0278531
	EBV– FK506+	0.14812	0.368655	0.046411	0.0954553		EBV– FK506+	0.0548083	0.716297	0.0822587	0.0707979
	EBV– FK506+	0.132013	0.365128	0.043854	0.103034		EBV– FK506+	0.0266608	0.347341	0.0478767	0.0478767
	EBV– FK506+	0.0867742	0.152888	0.0307654	0.104805		EBV– FK506+	0.0254031	0.375868	0.0609186	0.147423
	EBV– FK506+	0.143524	0.193526	0.0268066	0.0990779		EBV– FK506+	0.0234189	0.387812	0.0505407	0.0388813
	EBV– FK506+	0.228046	1.09096	0.0380077	0.0492693		EBV– FK506+	0.0459756	1.59854	0.0831098	0.0406707
	EBV– FK506+	0.114544	0.222818	0.0300992	0.0505833		EBV– FK506+	0.0239526	0.101799	0.0268042	0.132595
	EBV+ FK506–	0.315495	0.430979	0.103935	0.340497		EBV+ FK506–	0.0915109	0.342141	0.118145	0.130437
	EBV+ FK506–	0.174806	0.573162	0.0327761	0.0605098		EBV+ FK506–	0.265573	0.592098	0.0493415	0.544207
	EBV+ FK506–	0.038555	0.0524678	0.00448039	0.022402		EBV+ FK506–	1.70341	0.0878049	0.0702439	6.91902
	EBV+ FK506–	1.60606	0.725937	0.0706665	0.809452		EBV+ FK506–	3.34785	0.535656	0.172175	15.0749
	EBV+ FK506–	0.48848	1.41892	0.0697828	0.137451		EBV+ FK506–	0.286782	0.603554	0.253043	0.731012
	EBV+ FK506–	0.24489	0.0888064	0.0247581	0.179766		EBV+ FK506–	4.1851	0.0655972	0.0393583	8.82938
	EBV+ FK506–	0.642724	0.493748	0.0915137	0.902367		EBV+ FK506–	0.0498938	0.259448	0.0804538	0.234501
	EBV+ FK506+	0.0656725	0.16604	0.00985088	0.0681508		EBV+ FK506+	1.05481	1.80749	0.180749	2.25804
	EBV+ FK506+	0.17433	0.539999	0.0549353	0.0815526		EBV+ FK506+	0.279831	0.807073	0.101353	0.518711
	EBV+ FK506+	0.335988	0.359197	0.0479667	0.363618		EBV+ FK506+	0.812467	0.0770443	0.0259149	2.58799
	EBV+ FK506+	0.088896	0.37918	0.0323757	0.0488379		EBV+ FK506+	2.50798	0.46905	0.105297	6.4997
	EBV+ FK506+	0.310582	0.413533	0.0346053	0.106411		EBV+ FK506+	5.26714	0.417791	0.0447633	9.19139
	EBV+ FK506+	0.0562205	0.140098	0.0163221	0.0140551		EBV+ FK506+	0.513524	0.165719	0.0327346	1.33189
	EBV+ FK506+	0.0916021	0.318449	0.0455612	0.0239796		EBV+ FK506+	1.57558	0.373018	0.100214	3.52418
	EBV+ FK506+	0.0882954	0.294785	0.013548	0.0705429		EBV+ FK506+	0.0254184	0.294746	0.102755	0.118439
	EBV+ FK506+	0.148631	0.258334	0.024182	0.158657		EBV+ FK506+	0.792757	0.148642	0.091472	2.77846
	EBV+ FK506+	0.0603009	0.0916021	0.0161109	0.0621421		EBV+ FK506+	0.372402	0.040161	0.0803221	3.16177

## Sheet: Fig 3E
	Group	EBNA2+ cells /mm2
	EBV+ FK506–	5.24781
	EBV+ FK506–	14.9938
	EBV+ FK506–	58.0175
	EBV+ FK506–	41.1079
	EBV+ FK506–	0.647878
	EBV+ FK506–	210.398
	EBV+ FK506–	0
	EBV+ FK506+	148.688
	EBV+ FK506+	6.70554
	EBV+ FK506+	76.5306
	EBV+ FK506+	138.775
	EBV+ FK506+	367.347
	EBV+ FK506+	127.405
	EBV+ FK506+	155.977
	EBV+ FK506+	11.2974
	EBV+ FK506+	271.72
	EBV+ FK506+	437.318

## Sheet: Fig 5E
Serum cytokine (pg/ml)	IFNγ					TNFα					IL-6					IL-8					IL-10
	EBV-PTLD	Recovered	EBV– FK506+	EBV+ FK506+		EBV-PTLD	Recovered	EBV– FK506+	EBV+ FK506+		EBV-PTLD	Recovered	EBV– FK506+	EBV+ FK506+		EBV-PTLD	Recovered	EBV– FK506+	EBV+ FK506+		EBV-PTLD	Recovered	EBV– FK506+	EBV+ FK506+
	176.667	6.33241	3.03276	353.108		15.0441	2.09419	1.44223	3.15904		4.2822	0.109926	0.210597	3.98625		12.6127	6.94117	4.71021	7.82085		3.67827	0.201135	0.174727	3.39208
	58.7767	7.79787	3.7603	216.055		16.1952	5.76592	1.31504	2.49928		2.64083	0.0397603	0.482967	1.48754		56.7073	3.43559	7.00219	6.43938		2.70392	0.275692	0.21791	2.20517
	40.7149	1.79445	6.35782	1352.98		6.60602	2.79873	1.15818	7.32708		1.35152	0.028418	0.291833	9.28005		3.00499	5.88196	3.93305	42.2559		0.682801	0.280374	0.138638	26.0059
	1075.46	4.2762	0	4346.68		4.71888	3.07493	1.54773	13.6101		57.0279	0.0530135	0.979292	61.1858		933.625	2.39478	42.0725	100.033		14.3195	0.337892	0.252426	68.3745
	31.1059	4.21373	23.8029	5847		5.00401	2.56974	1.58554	19.9037		1.37887	0.430885	1.32616	40.5044		10.901	2.64185	33.624	34.9597		0.664972	0.1125	0.546375	86.9756
	17.2734	6.73972	6.88748	1628.38		5.50663	3.25339	3.36722	5.4849		1.30748	0.151222	1.0062	9.93121		34.7929	5.00747	16.7687	51.5421		2.14776	0.347819	1.78591	17.356
	6.37938	3.45212	2.95171	1296.52		4.75846	3.24528	1.62736	8.14886		8.17072	0.146718	0.247467	177.568		16.7468	5.01922	16.817	154.465		2.64682	0.273654	0.135167	0.26908
	27.3155	2.55769	3.71528	41.5322		6.70056	1.62829	1.5691	1.99735		2.25519	0.142241	0.517303	1.24789		5.22988	1.75039	11.1309	3.71115		1.33858	0.172794	0.167702	1.48249
				1163.18					6.17666					11.4872					50.7871					8.2761
				631.356					6.33809					16.438					24.8548					13.3939

## Sheet: Fig S1D
		% of day0 weight
	Group	week 1 p.i.	week 2 p.i.	week 3 p.i.	week 4 p.i.	week 5 p.i.
	EBV– FK506–	99.5098	110.784	113.725	108.333	116.177
	EBV– FK506–	103.809	106.191	107.619	103.333	94.7619
	EBV– FK506–	108.92	102.817	100.939	100.469	103.756
	EBV– FK506–	98.062	96.5649	98.062	99.2157	99.2157
	EBV– FK506–	101.24	102.083	100.823	99.1903	98.7903
	EBV– FK506–	98.2143	95.6522	94.4206	94.0171	93.2203
	EBV– FK506–	98.1818	97.006	92.5714	93.1034	93.1034
	EBV– FK506–	103.509	104.386	101.754	97.807	99.5614
	EBV– FK506–	104.082	104.592	103.571	99.4898	102.041
	EBV– FK506–	105.098	103.529	105.098	100.784	103.137
	EBV– FK506+	98.1818	100.454	101.818	102.273	103.182
	EBV– FK506+	104.461	108.178	107.063	102.974	101.487
	EBV– FK506+	103.187	103.187	103.187	103.187	104.781
	EBV– FK506+	106.343	107.463	107.09	105.597	104.851
	EBV– FK506+	103.543	103.15	102.362	98.0315	97.6378
	EBV– FK506+	104.135	104.135	105.263	97.7444	98.1203
	EBV– FK506+	95.3271	96.2264	96.2264	94.0092	94.4444
	EBV– FK506+	99.5595	99.1228	100.444	99.1228	97.4138
	EBV– FK506+	97.6096	99.1903	97.6096	100.823	98
	EBV– FK506+	98.5981	97.235	97.235	101.442	100.957
	EBV– FK506+	102.825	106.78	106.78	99.435	91.5254
	EBV– FK506+	102.41	104.819	104.217	99.3976	94.5783
	EBV– FK506+	105.042	104.202	102.101	99.5798	94.958
	EBV+ FK506–	103.704	105.185	109.259	105.926	102.593
	EBV+ FK506–	103.96	102.97	110.396	103.96	97.5247
	EBV+ FK506–	101.408	101.408	104.225	102.465	100.704
	EBV+ FK506–	105.735	106.452	106.093	103.943	104.301
	EBV+ FK506–	101.701	102.041	103.742	105.442	104.082
	EBV+ FK506–	101.717	101.288	102.146	100.429	101.288
	EBV+ FK506–	103.433	103.863	100.429	97.8541	96.9957
	EBV+ FK506–	107.477	109.813	110.28	110.28	102.336
	EBV+ FK506–	101.195	99.2188	100.395	100	99.2188
	EBV+ FK506–	104.265	104.265	104.265	98.5782	96.2085
	EBV+ FK506–	103.984	103.984	104.382	99.2032	99.2032
	EBV+ FK506–	106.335	103.167	101.358	99.5475	100.453
	EBV+ FK506–	104.851	107.463	105.97	104.105	86.5672
	EBV+ FK506–	110	111.852	112.593	110.741	111.111
	EBV+ FK506+	102.762	103.867	109.392	104.42	100.552
	EBV+ FK506+	97.9167	100.833	102.917	96.6667	91.25
	EBV+ FK506+	100.37	100.741	102.963	94.4444	92.2222
	EBV+ FK506+	99.6296	103.333	103.333	100.741	95.1852
	EBV+ FK506+	100.917	100.917	100.917	99.0826	95.8716
	EBV+ FK506+	103.333	102.857	100.952	100	94.7619
	EBV+ FK506+	98.5294	99.5049	95.7143	95.2607	93.4884
	EBV+ FK506+	96.5517	98.9899	98	95.1456	98.4925
	EBV+ FK506+	107.477	108.879	112.15	101.869	98.5981
	EBV+ FK506+	108.602	108.602	108.602	104.301	89.7849
	EBV+ FK506+	105	108.75	107.917	103.333	99.5833
	EBV+ FK506+	100.422	101.266	102.532	100.422	93.6709

## Sheet: Fig S2D
	CD4+ T cell subsets / spleen (normalized per donor)						CD8+ T cell subsets / spleen (normalized per donor)
	Group	CD62L+ CD45RA-	CD62L+ CD45RA+	CD62L- CD45RA+	CD62L- CD45RA-		Group	CD62L+ CD45RA-	CD62L+ CD45RA+	CD62L- CD45RA+	CD62L- CD45RA-																																					Effector memory CD62L- CD45RA-
	EBV– FK506–	0.0863459	0.15027	0.0443178	0.196544		EBV– FK506–	0.0135868	0.134288	0.078993	0.0891041																																					0.0891041	0.271835
	EBV– FK506–	0.335582	0.360556	0.110196	0.75545		EBV– FK506–	0.0530157	0.346508	0.194911	0.271835																																					0.0319331	0.107599
	EBV– FK506–	0.108269	0.300522	0.267131	0.335938		EBV– FK506–	0.0282592	0.425756	0.661042	0.129843																																					0.105815
	EBV– FK506–	0.178646	0.325934	0.0768747	0.368695		EBV– FK506–	0.0767555	0.921695	0.347602	0.226806																																					1.3607	0.74877
	EBV– FK506–	0.156267	0.361129	0.14388	0.292524		EBV– FK506–	0.0520094	0.14167	0.139117	0.305036
	EBV– FK506–	0.212842	0.65364	0.156168	0.236771		EBV– FK506–	0.182867	0.705092	0.429033	0.4431
	EBV– FK506–	0.160697	0.300126	0.109495	0.217414		EBV– FK506–	0.0863027	0.133377	0.175019	0.20942
	EBV– FK506+	0.0598052	0.355508	0.0703264	0.0681114		EBV– FK506+	0.024995	0.651116	0.181459	0.0319331
	EBV– FK506+	0.0690316	0.196001	0.131283	0.219422		EBV– FK506+	0.0344151	0.432262	0.462323	0.107599
	EBV– FK506+	0.0991163	0.296086	0.0845961	0.151515		EBV– FK506+	0.0428618	0.412377	0.177944	0.0729427
	EBV– FK506+	0.0722141	0.110371	0.0321652	0.100595		EBV– FK506+	0.0248072	0.32337	0.106243	0.0613217
	EBV– FK506+	0.157586	0.264797	0.0490197	0.174378		EBV– FK506+	0.0558585	0.74679	0.27145	0.132347
	EBV– FK506+	0.199559	1.39485	0.292138	0.169934		EBV– FK506+	0.182702	1.76834	0.525435	0.192037
	EBV– FK506+	0.114801	1.05306	0.18558	0.0860286		EBV– FK506+	0.0930423	1.49455	0.295777	0.075805
	EBV– FK506+	0.129894	0.390516	0.181519	0.13156		EBV– FK506+	0.118061	0.190328	0.0858624	0.320553
	EBV+ FK506–	0.16626	0.268642	0.125133	0.314145		EBV+ FK506–	0.0429164	0.23956	0.179386	0.105815
	EBV+ FK506–	0.0862894	0.488445	0.114789	0.102122		EBV+ FK506–	0.155186	0.367626	0.200386	0.783465
	EBV+ FK506–	0.034435	0.0541555	0.0206307	0.0424749		EBV+ FK506–	1.1081	0.0482347	0.0656166	3.12439
	EBV+ FK506–	3.76127	1.66606	0.366871	2.62531		EBV+ FK506–	23.2058	0.960782	0.487216	27.8784
	EBV+ FK506–	0.193262	1.01756	0.14114	0.112883		EBV+ FK506–	0.13989	0.491472	0.289684	0.316919
	EBV+ FK506–	0.412545	0.183498	0.123894	0.581727		EBV+ FK506–	2.53972	0.0258764	0.0557781	6.95788
	EBV+ FK506–	0.200954	0.321774	0.147942	0.562179		EBV+ FK506–	0.0322091	0.158921	0.113879	0.120253
	EBV+ FK506+	0.0539149	0.0413347	0.0101	0.0744025		EBV+ FK506+	1.10099	0.0558143	0.0310929	1.3607
	EBV+ FK506+	0.0562667	0.16221	0.0552529	0.233177		EBV+ FK506+	0.183482	0.244194	0.172689	0.74877
	EBV+ FK506+	0.225307	0.695154	0.137382	0.315979		EBV+ FK506+	0.463374	1.42079	0.459967	1.06303
	EBV+ FK506+	0.262101	0.629338	0.219158	0.370199		EBV+ FK506+	9.42812	0.404855	0.360487	17.5252
	EBV+ FK506+	0.731391	0.610571	0.193096	0.621359		EBV+ FK506+	15.6886	0.402482	0.211919	24.765
	EBV+ FK506+	0.340327	1.04212	0.49675	0.234635		EBV+ FK506+	6.09546	0.850103	0.599353	12.8433
	EBV+ FK506+	0.117139	0.359495	0.214082	0.117139		EBV+ FK506+	2.74512	0.198968	0.344736	7.35223
	EBV+ FK506+	0.0475489	0.229753	0.0451515	0.0767175		EBV+ FK506+	0.0324885	0.212382	0.151467	0.152564
	EBV+ FK506+	0.193192	0.262043	0.0997818	0.472704		EBV+ FK506+	2.96146	0.13423	0.129197	5.16787
	EBV+ FK506+	0.134987	0.203564	0.124159	0.258425		EBV+ FK506+	2.42077	0.0609331	0.141729	7.7175
[truncated: 8 more columns]

## Sheet: Fig S2H
	Group	Serum IL-2 (pg/ml)
	EBV– FK506–	1.73372
	EBV– FK506–	0.809678
	EBV– FK506–	1.2615
	EBV– FK506–	1.23363
	EBV– FK506–	2.07611
	EBV– FK506+	0.0764422
	EBV– FK506+	0
	EBV– FK506+	0
	EBV– FK506+	0
	EBV– FK506+	0
	EBV– FK506+	0
	EBV– FK506+	0
	EBV– FK506+	0.110198
	EBV+ FK506–	0.615659
	EBV+ FK506–	0.656527
	EBV+ FK506–	0.877781
	EBV+ FK506–	3.00788
	EBV+ FK506–	2.24373
	EBV+ FK506–	3.57545
	EBV+ FK506+	0.303949
	EBV+ FK506+	0
	EBV+ FK506+	0
	EBV+ FK506+	0.511845
	EBV+ FK506+	0.153569
	EBV+ FK506+	0.49374
	EBV+ FK506+	0
	EBV+ FK506+	0.290365
	EBV+ FK506+	0.180146
	EBV+ FK506+	0

## Sheet: Fig S6B
	Group	Serum IFNγ (pg/ml)
	EBV– FK506–	120.165
	EBV– FK506–	10.1262
	EBV– FK506–	41.4575
	EBV– FK506–	11.3895
	EBV– FK506–	42.8703
	EBV– FK506+	3.03276
	EBV– FK506+	3.7603
	EBV– FK506+	6.35782
	EBV– FK506+	0
	EBV– FK506+	23.8029
	EBV– FK506+	6.88748
	EBV– FK506+	2.95171
	EBV– FK506+	3.71528
	EBV+ FK506–	104.518
	EBV+ FK506–	63.6656
	EBV+ FK506–	8712.62
	EBV+ FK506–	528.532
	EBV+ FK506–	15.7069
	EBV+ FK506–	15445.5
	EBV+ FK506+	353.108
	EBV+ FK506+	216.055
	EBV+ FK506+	1352.98
	EBV+ FK506+	4346.68
	EBV+ FK506+	5847
	EBV+ FK506+	1628.38
	EBV+ FK506+	1296.52
	EBV+ FK506+	41.5322
	EBV+ FK506+	1163.18
	EBV+ FK506+	631.356

## Sheet: Fig S7E
	sCD30 concentration in supernatant (ng/ml)
	LCLs seeded	0d	3d	7d
	5000	0	1.25712	4.13439
	5000	0	1.58622	5.03755
	5000	0	1.75075	1.17483
	5000	0	0.434037	3.64153
	10000	0	3.80583	13.6318
	10000	0	4.13439	16.3229
	10000	0	2.65533	2.40868
	10000	0	1.3394	11.9985

## Sheet: Fig S7F
	cytokine concentration in supernatant (pg/ml)	IL-6					IL-10
	LCLs	0d	3d	7d		LCLs	0d	3d	7d
	5000	0	0	0.183883		5000	0	0.780351	5.27561
	5000	0.00274611	0	0		5000	0	0.0900089	0.160646
	5000	0	0	0.077609		5000	0	0.585022	3.20099
	5000	0	0	0.522038		5000	0	1.18705	10.605
	10000	0	0.124093	4.24948		10000	0	4.04051	26.5468
	10000	0.00274611	0.041964	0.0648512		10000	0	0.266981	0.832994
	10000	0	0	0.446083		10000	0	2.21196	10.6101
	10000	0	0.239165	4.58927		10000	0	5.82272	25.0164

## Sheet: LENEP
	LENEP serum concentration, ELISA Results
	standards
	conentration (ng/ml)	mean OD450 nm	SD OD450 nm
	20	1.273	0.018809
	10	0.69085	0.00742463
	5	0.3725	0.00240416
	2.5	0.21185	0.0290621
	1.25	0.13155	0.00685894
	0.625	0.1159	0.000565684
	0 (blank)	0.07225	0.00968736
	cut-off (blank mean + 3SD)	0.101312
	Group	OD450 nm
	EBV– FK506–	0.1196
	EBV– FK506–	0.0962
	EBV– FK506–	0.0812
	EBV– FK506–	0.138
	EBV– FK506+	0.0995
	EBV– FK506+	0.1046
	EBV– FK506+	0.0905
	EBV– FK506+	0.1273
	EBV– FK506+	0.1416
	EBV– FK506+	0.1345
	EBV– FK506+	0.118
	EBV– FK506+	0.0835
	EBV+ FK506–	0.0871
	EBV+ FK506–	0.1011
	EBV+ FK506–	0.1131
	EBV+ FK506–	0.221
	EBV+ FK506–	0.1569
	EBV+ FK506+	0.0958
	EBV+ FK506+	0.0818
	EBV+ FK506+	0.1358
	EBV+ FK506+	0.1193
	EBV+ FK506+	0.0964
	EBV+ FK506+	0.0751
	EBV+ FK506+	0.0939
	EBV+ FK506+	0.1418
